# Supplementary material for: Endoscopic and histopathological hints on infections in patients of common variable immunodeficiency disorder with gastrointestinal symptoms
Source: BMC Gastroenterol. 2023 Nov 28;23:413. doi: 10.1186/s12876-023-03052-3 (PMC10683160; doi:10.1186/s12876-023-03052-3)
Supplement: Supplementary file 1 — Additional file 1. [file 12876_2023_3052_MOESM1_ESM.xlsx]

## Sheet: Supplementary table 1
Supplementary table 1. Clinical and demographic characteristics
Case No.	Sex	BMI (kg/m2）	Age of onset	Age of diagnosis	Disease duration （years）	GI manifestation			D-xylose absorption test (5h>1.2g)	GI infection	Other system infections	Fever	Spleno-megaly	Abdominal Lymph- adenopathy	Autoimmune disease	Treatment		Improvement
						Dyspepsia	Abdominal pain	Diarrhea								Antibiotics	IvIg
1	M	26.1	44	44	0.25		+				respiratory system					+	+	+
2	F	15.8	58	59	1			+	0.8		respiratory system herpes zoster				AIHA	+	+	+
3	M	17.5	10	16	6			+		Giardia, HP	respiratory system otitis media sinusitis	+		+		+		+
4	M	17.1	16	26	10	+	+	+		E.cloacae (ascites）		+	+	+		+	+	+
5	M	14.9	20	21	1			+	0.1	Serratia marcescens, Escherichia coli, Pseudomonas aeruginosa (ileum tissue culture)	respiratory system			+		+		+
6	M	15.9	15	21	6			+	0.4		respiratory system	+	+	+		+		+
7	M	14.8	22	23	1			+	0.6		respiratory system sinusitis	+				+	+	+
8	F	19.5	4	25	21		+	+	1.1		respiratory system otitis media		+			+	+	+
9	F	17.6	16	22	6	+		+	0.4	Clostridium difficile	respiratory system			+		+		+
10	M	16.5	46	47	0.5			+	0.1				+				+	+
11	F	18.1	14	21	7	+		+	0.5		respiratory system		+	+		+	+	+
12	M	13.5	22	25	3	+		+	0.2						thrombocyto-penia			+
13	F	16.9	55	58	2.5	+	+	+	0.3	Vibrio	respiratory system, sinusitis	+				+	+	+
14	M	15.6	32	35	2.5	+	+	+	0.6				+		lymphocytic thyroiditis	+	+	+，partial
15	M	missed	27	27	0.25			+	0.2	candida esophagitis	respiratory system	+	+		vitiligo	+		+
16	M	13.8	23	24	1			+	0.3		respiratory system	+				+		+
17	M	11	23	25	2	+	+	+	1.5	CMV	respiratory system CMV Retinitis	+	+	+	PSC	+ Ganciclovir	+	+
18	F	17.4	37	41	4	+		+	0.9			+	+	+			+	+
19	M	15.1	11	16	5		+	+	1.6	CMV, Giardia, HP	respiratory system		+	+		+ Ganciclovir	+	+
20	M	12	15	16	1			+	0.5		respiratory system varicella twice					+	+	+，partial
21	F	17.3	25	25	0.6		+	+	0.6	Giardia			+	+	psoriasis	+	+	+
