# Supplementary material for: Endoscopic and histopathological hints on infections in patients of common variable immunodeficiency disorder with gastrointestinal symptoms
Source: BMC Gastroenterol. 2023 Nov 28;23:413. doi: 10.1186/s12876-023-03052-3 (PMC10683160; doi:10.1186/s12876-023-03052-3)
Supplement: Supplementary file 2 — Additional file 2. [file 12876_2023_3052_MOESM2_ESM.xlsx]

## Sheet: supplementary table 2
Supplementary table 2. main labs datas and immunological features of the CVID patients at diagnosis
Case No.	Sex .	Hemoglobin (120-160g/L)	Albumin(35-55g/L)	Immunoglobin				Lymphocyte subsets
				IgG （7-17g/L）	IgA (0.7-3.8g/L)	IgM (0.6-2.5g/L)	Lymphocytes（1752-2708/μL）	B cells (180-324/μL)	NK cells （175-567/μL）	CD4+T cells （561-1137/μL）	CD8+T cells （404-754/μL）	CD4/CD8 （0.95-2.13）
1	M	168	49	0.57	0.01	0.12	1642	235	231	584	504	1.16
2	F	86	26	2.49	0.04	0.07	1383	61	162	393	743	0.53
3	M	126	39	0.37	0.05	0.04	372	543	331	1135	1451	0.78
4	M	100	37	0.53	0.1	0.02	855	48	84	278	416	0.67
5	M	112	30	0.15	0.04	0.3	2598	187	151	639	1491	0.43
6	M	125	35	＜0.33	＜0.0667	0.08	945	46	114	150	542	0.28
7	M	128	39	0.33	0.07	0.11	2968	119	142	490	1790	0.27
8	F	107	41	3.83	0.02	0.01	681	17	133	172	356	0.48
9	F	80	50	2.8	0.01	0.62	1760	153	158	625	732	0.85
10	M	84	39	0.81	0.02	0.07	889	13	23	246	574	0.43
11	F	87	40	2.43	0.23	0.85	1150	122	278	503	214	2.35
12	M	139	33	4.04	0.1	0.14	4013	119	99	534	3174	0.17
13	F	143	29	1.93	＜0.0667	＜0.0417	780	0	39	118	571	0.21
14	M	86	37	3.55	<0.26	0.22	1450	86	86	480	700	0.69
15	M	80	34	5.9	<2.50	<0.25	529	97	43	92	264	0.35
16	M	132	32	1.81	0.24	0.16	1270	0	44	815	325	2.51
17	M	67	24	0.333	0.07	0.04	291	7	4	90	101	0.89
18	F	123	25	0.88	0.02	0.14	1059	156	128	311	410	0.76
19	M	86	31	0.71	0.01	0.12	1551	171	31	455	833	0.55
20	M	135	33	2.1	0.01	0.01	2250	101	252	320	1449	0.22
21	F	114	45	4.2	0.18	0.06	1130	41	122	350	519	0.67
All datas were collected before the onset of therapy.“<” was calculated as the lower detection limit.
